# Supplementary material for: Brain-wide distribution of reporter expression in five transgenic tetracycline-transactivator mouse lines
Source: Sci Data. 2019 Feb 26;6:190028. doi: 10.1038/sdata.2019.28 (PMC6390708; doi:10.1038/sdata.2019.28)
Supplement: Supplementary file 1 [file sdata201928-isa1.zip]

Archive with 3 entries (3 files):
- i_Investigation.txt
- s_study_Leergaard.txt
- a_assay_Leergaard.txt
