# Supplementary material for: Brain-wide distribution of reporter expression in five transgenic tetracycline-transactivator mouse lines
Source: Sci Data. 2019 Feb 26;6:190028. doi: 10.1038/sdata.2019.28 (PMC6390708; doi:10.1038/sdata.2019.28)
Supplement: Supplementary file 1 [file sdata201928-isa1.zip › i_Investigation.txt]

# Investigation File generated for Scientific Data with Investigation File Authoring Tool version 0.1.0 on 21/01/2019 - This metadata file is CC0
ONTOLOGY SOURCE REFERENCE
Term Source Name	NCBITAXON	UBERON	UO	PATO	OBI	SO	NCIT	ERO
Term Source File	http://data.bioontology.org/ontologies/NCBITAXON	http://data.bioontology.org/ontologies/UBERON	http://data.bioontology.org/ontologies/UO	http://data.bioontology.org/ontologies/PATO	http://data.bioontology.org/ontologies/OBI	http://data.bioontology.org/ontologies/SO	http://data.bioontology.org/ontologies/NCIT	http://data.bioontology.org/ontologies/ERO
Term Source Version	2016AB	releases/2014-06-15	unknown	unknown	2014-08-18	unknown	17.06d	2013-08-02
Term Source Description	National Center for Biotechnology Information (NCBI) Organismal Classification	Uber Anatomy Ontology	Units of Measurement Ontology	Phenotypic Quality Ontology	Ontology for Biomedical Investigations	Sequence Types and Features Ontology	National Cancer Institute Thesaurus	Eagle-I Research Resource Ontology
INVESTIGATION
Investigation Identifier
Investigation Title
Investigation Description
Investigation Submission Date
Investigation Public Release Date
INVESTIGATION PUBLICATIONS
Investigation PubMed ID
Investigation Publication DOI
Investigation Publication Author List
Investigation Publication Title
Investigation Publication Status
Investigation Publication Status Term Accession Number
Investigation Publication Status Term Source REF
INVESTIGATION CONTACTS
Investigation Person Last Name
Investigation Person Mid Initials
Investigation Person First Name
Investigation Person Address
Investigation Person Phone
Investigation Person Fax
Investigation Person Email
Investigation Person Affiliation
Investigation Person Roles
Investigation Person Roles Term Accession Number
Investigation Person Roles Term Source REF
STUDY
Study Identifier	10.1038/sdata.2019.28
Study Title	Brain-wide distribution of reporter expression in five transgenic tetracycline-transactivator mouse lines
Study Submission Date	20/02/2018
Study Public Release Date	26/02/2019
Study Description	http://www.nature.com/articles/sdata201928#abstract
Study File Name	s_study_Leergaard.txt
Comment[Subject Keywords]	//;//;//;//;///
Comment[Manuscript Licence]	CC BY-4.0
Comment[Experimental Metadata Licence]	CC0
Comment[Supplementary Information File Name]	
Comment[Supplementary Information File Type]	x-zip-compressed
Comment[Supplementary Information File URL]	http://www.nature.com/articles/sdata201928#supplementary-information
Comment[Data Repository]	DataCite DOI;DataCite DOI;DataCite DOI;DataCite DOI;DataCite DOI;DataCite DOI;DataCite DOI;DataCite DOI;DataCite DOI;DataCite DOI;DataCite DOI;DataCite DOI
Comment[Data Record Accession]	doi:10.25493/A2EG-VPR;doi:10.25493/D1PR-55A;doi:10.25493/YCGE-ADC;doi:10.25493/FMGJ-4N3;https://doi.org/10.25493/2382-AYM;https://doi.org/10.25493/1AH7-T1A;https://doi.org/10.25493/DTB3-0KP;https://doi.org/10.25493/5H13-1Q0;https://doi.org/10.25493/WB6K-V72;https://doi.org/10.25493/AYBB-BXV;https://doi.org/10.25493/W97C-01R;https://doi.org/10.25493/T9P1-WH4
Comment[Data Record URI]	https://doi.org/10.25493/A2EG-VPR;https://doi.org/10.25493/D1PR-55A;https://doi.org/10.25493/YCGE-ADC;https://doi.org/10.25493/FMGJ-4N3;doi:10.25493/2382-AYM;doi:10.25493/1AH7-T1A;doi:10.25493/DTB3-0KP;doi:10.25493/5H13-1Q0;doi:10.25493/WB6K-V72;doi:10.25493/AYBB-BXV;doi:10.25493/W97C-01R;doi:10.25493/T9P1-WH4
STUDY DESIGN DESCRIPTORS
Study Design Type	parallel group design	genetic modification design
Study Design Type Term Accession Number	OBI:0500006	OBI:0001460
Study Design Type Term Source REF	OBI	OBI
STUDY PUBLICATIONS
Study PubMed ID	""	""	""
Study Publication DOI	doi:10.1016/j.neuroimage.2006.05.055	doi:10.1016/j.neuroimage.2010.11.032	doi:10.1007/s00429-015-1040-9
Study Publication Author List	""	""	""
Study Publication Title	""	""	""
Study Publication Status	published	published	published
Study Publication Status Term Accession Number			
Study Publication Status Term Source REF			
STUDY FACTORS
Study Factor Name	genotype
Study Factor Type	genotype
Study Factor Type Term Accession Number	SO:0001027
Study Factor Type Term Source REF	SO
STUDY ASSAYS
Study Assay Measurement Type	reporter gene assay
Study Assay Measurement Type Term Accession Number	OBI:0002082
Study Assay Measurement Type Term Source REF	OBI
Study Assay Technology Type	light microscopy
Study Assay Technology Type Term Accession Number	CHMO:0000102
Study Assay Technology Type Term Source REF	OBI
Study Assay Technology Platform	""
Study Assay File Name	a_assay_Leergaard.txt
STUDY PROTOCOLS
Study Protocol Name	Overview of experimental design	Mouse strain generation	Tissue fixation	Brain dissection and sectioning	beta-galactosidase staining and counterstaining	Immunohistochemistry for validation of Pitx3 and Pcp2 staining	Fluorescence microscopic imaging	Brightfield microscopic imaging
Study Protocol Type	Study Design Description	Mouse Strains	tissue fixation	Tissue Dissection	Immunohistochemistry Staining Method	immunohistochemistry	fluorescence microscopy	Brightfield Microscopy
Study Protocol Type Term Accession Number	NCIT:C147139	NCIT:C14420	ERO:0000677	NCIT:C61409	NCIT:C23020	OBI:0001986	CHMO:0000087	NCIT:C19827
Study Protocol Type Term Source REF	NCIT	NCIT	ERO	NCIT	NCIT	OBI	OBI	NCIT
Study Protocol Description								
Study Protocol URI	""	""	""	""	""	""	""	""
Study Protocol Version								
Study Protocol Parameters Name	""	""	""	brain slice orientation; number of sections	counterstain	""	instrument	instrument
Study Protocol Parameters Name Term Accession Number	""	""	""	""	""	""	""	""
Study Protocol Parameters Name Term Source REF	""	""	""	""	""	""	""	""
Study Protocol Components Name	""	""	""	""	""	""	""	""
Study Protocol Components Type	""	""	""	""	""	""	""	""
Study Protocol Components Type Term Accession Number	""	""	""	""	""	""	""	""
Study Protocol Components Type Term Source REF	""	""	""	""	""	""	""	""
STUDY CONTACTS
Study Person Last Name	Lillehaug	Yetman	Puchades	Checinska	Kleven	Jankowsky	Bjaalie	Leergaard
Study Person First Name	Sveinung	Michael J.	Maja A.	Martyna M.	Heidi	Joanna L.	Jan G.	Trygve B.
Study Person Mid Initials								
Study Person Email	""	""	""	""	""	""	""	t.b.leergaard@medisin.uio.no
Study Person Phone								
Study Person Fax								
Study Person Address								
Study Person Affiliation	Department of Molecular Medicine, Institute of Basic Medical Sciences, University of Oslo, Oslo, Norway	Department of Neuroscience, Baylor College of Medicine, Houston, TX, USA	Department of Molecular Medicine, Institute of Basic Medical Sciences, University of Oslo, Oslo, Norway	Department of Molecular Medicine, Institute of Basic Medical Sciences, University of Oslo, Oslo, Norway	Department of Molecular Medicine, Institute of Basic Medical Sciences, University of Oslo, Oslo, Norway	Department of Neuroscience, Baylor College of Medicine, Houston, TX, USA	Department of Molecular Medicine, Institute of Basic Medical Sciences, University of Oslo, Oslo, Norway	Department of Molecular Medicine, Institute of Basic Medical Sciences, University of Oslo, Oslo, Norway
Study Person Roles								
Study Person Roles Term Accession Number								
Study Person Roles Term Source REF								
Comment[Study Person ORCID]								
Comment[Funder]								
Comment[FundRef ID]								
Comment[Funder Term Source REF]								
Comment[Grant Identifier]								
