# Supplementary material for: Brain-wide distribution of reporter expression in five transgenic tetracycline-transactivator mouse lines
Source: Sci Data. 2019 Feb 26;6:190028. doi: 10.1038/sdata.2019.28 (PMC6390708; doi:10.1038/sdata.2019.28)
Supplement: Supplementary file 1 [file sdata201928-isa1.zip › s_study_Leergaard.txt]

Source Name	Material Type	Term Source REF	Term Accession Number	Characteristics[organism]	Term Source REF	Term Accession Number	Characteristics[organism part]	Term Source REF	Term Accession Number	Characteristics[age]	Unit	Term Source REF	Term Accession Number	Characteristics[sex]	Term Source REF	Term Accession Number	Protocol REF	Protocol REF	Protocol REF	Protocol REF	Parameter Value[brain slice orientation]	Parameter Value[number of sections]	Sample Name	Material Type	Term Source REF	Term Accession Number	Factor Value[genotype]
mouse strains generated by authors	Transgenic Mouse	NCIT	NCIT:C14240	Mus musculus	NCBITAXON		brain	UBERON	UBERON:0000955	42.5	week	UO	UO:0000034	male	PATO	PATO:0000384	Overview of experimental design	Mouse strain generation	Tissue fixation	Brain dissection and sectioning	coronal	41	Mouse_1261	Tissue Sample	NCIT	NCIT:C19697	PcP2-tTA/tetO-lacZ-nls-GFP
mouse strains generated by authors	Transgenic Mouse	NCIT	NCIT:C14240	Mus musculus	NCBITAXON		brain	UBERON	UBERON:0000955	37	week	UO	UO:0000034	female	PATO	PATO:0000383	Overview of experimental design	Mouse strain generation	Tissue fixation	Brain dissection and sectioning	horizontal	23	Mouse_3292	Tissue Sample	NCIT	NCIT:C19697	PcP2-tTA/tetO-lacZ-nls-GFP
mouse strains generated by authors	Transgenic Mouse	NCIT	NCIT:C14240	Mus musculus	NCBITAXON		brain	UBERON	UBERON:0000955	20	week	UO	UO:0000034	male	PATO	PATO:0000384	Overview of experimental design	Mouse strain generation	Tissue fixation	Brain dissection and sectioning	coronal	33	Mouse_4340	Tissue Sample	NCIT	NCIT:C19697	PcP2-tTA/tetO-lacZ-nls-GFP
mouse strains generated by authors	Transgenic Mouse	NCIT	NCIT:C14240	Mus musculus	NCBITAXON		brain	UBERON	UBERON:0000955	15	week	UO	UO:0000034	male	PATO	PATO:0000384	Overview of experimental design	Mouse strain generation	Tissue fixation	Brain dissection and sectioning	coronal	42	Mouse_3435	Tissue Sample	NCIT	NCIT:C19697	PitX3-tTA/tetO-lacZ-nls-GFP
mouse strains generated by authors	Transgenic Mouse	NCIT	NCIT:C14240	Mus musculus	NCBITAXON		brain	UBERON	UBERON:0000955	12.5	week	UO	UO:0000034	female	PATO	PATO:0000383	Overview of experimental design	Mouse strain generation	Tissue fixation	Brain dissection and sectioning	horizontal	16	Mouse_5154	Tissue Sample	NCIT	NCIT:C19697	PitX3-tTA/tetO-lacZ-nls-GFP
mouse strains generated by authors	Transgenic Mouse	NCIT	NCIT:C14240	Mus musculus	NCBITAXON		brain	UBERON	UBERON:0000955	9	week	UO	UO:0000034	male	PATO	PATO:0000384	Overview of experimental design	Mouse strain generation	Tissue fixation	Brain dissection and sectioning	horizontal	15	Mouse_6513	Tissue Sample	NCIT	NCIT:C19697	PitX3-tTA/tetO-lacZ-nls-GFP
mouse strains generated by authors	Transgenic Mouse	NCIT	NCIT:C14240	Mus musculus	NCBITAXON		brain	UBERON	UBERON:0000955	9	week	UO	UO:0000034	female	PATO	PATO:0000383	Overview of experimental design	Mouse strain generation	Tissue fixation	Brain dissection and sectioning	coronal	32	Mouse_6517	Tissue Sample	NCIT	NCIT:C19697	PitX3-tTA/tetO-lacZ-nls-GFP
mouse strains generated by authors	Transgenic Mouse	NCIT	NCIT:C14240	Mus musculus	NCBITAXON		brain	UBERON	UBERON:0000955	38.5	week	UO	UO:0000034	male	PATO	PATO:0000384	Overview of experimental design	Mouse strain generation	Tissue fixation	Brain dissection and sectioning	coronal	45	Mouse_1952	Tissue Sample	NCIT	NCIT:C19697	NOP-tTA/tetO-lacZ-nls-GFP
mouse strains generated by authors	Transgenic Mouse	NCIT	NCIT:C14240	Mus musculus	NCBITAXON		brain	UBERON	UBERON:0000955	31	week	UO	UO:0000034	female	PATO	PATO:0000383	Overview of experimental design	Mouse strain generation	Tissue fixation	Brain dissection and sectioning	coronal	34	Mouse_2849	Tissue Sample	NCIT	NCIT:C19697	NOP-tTA/tetO-lacZ-nls-GFP
mouse strains generated by authors	Transgenic Mouse	NCIT	NCIT:C14240	Mus musculus	NCBITAXON		brain	UBERON	UBERON:0000955	36	week	UO	UO:0000034	male	PATO	PATO:0000384	Overview of experimental design	Mouse strain generation	Tissue fixation	Brain dissection and sectioning	horizontal	23	Mouse_2877	Tissue Sample	NCIT	NCIT:C19697	NOP-tTA/tetO-lacZ-nls-GFP
mouse strains generated by authors	Transgenic Mouse	NCIT	NCIT:C14240	Mus musculus	NCBITAXON		brain	UBERON	UBERON:0000955	41	week	UO	UO:0000034	female	PATO	PATO:0000383	Overview of experimental design	Mouse strain generation	Tissue fixation	Brain dissection and sectioning	coronal	47	Mouse_317_8	Tissue Sample	NCIT	NCIT:C19697	CamKII/tetO-lacZ
mouse strains generated by authors	Transgenic Mouse	NCIT	NCIT:C14240	Mus musculus	NCBITAXON		brain	UBERON	UBERON:0000955	5	week	UO	UO:0000034	female	PATO	PATO:0000383	Overview of experimental design	Mouse strain generation	Tissue fixation	Brain dissection and sectioning	coronal	57	Mouse_388_12	Tissue Sample	NCIT	NCIT:C19697	Prnp-tTA/tetO-lacZ
