# Supplementary material for: Brain-wide distribution of reporter expression in five transgenic tetracycline-transactivator mouse lines
Source: Sci Data. 2019 Feb 26;6:190028. doi: 10.1038/sdata.2019.28 (PMC6390708; doi:10.1038/sdata.2019.28)
Supplement: Supplementary file 1 [file sdata201928-isa1.zip › a_assay_Leergaard.txt]

Sample Name	Protocol REF	Parameter Value[counterstain]	Protocol REF	Protocol REF	Parameter Value[instrument]	Assay Name	Raw Data File	Comment[Data Repository]	Comment[Data Record Accession]	Comment[Data Record URI]
Mouse_1261	beta-galactosidase staining and counterstaining	Nuclear fast red		Brightfield microscopic imaging	Zeiss Axioscan Z1 slide scanner	1261_PcP2_tTA_lacZ_Xgal	doi:10.25493/A2EG-VPR	Human Brain Project Neuroinformatics Platform	doi:10.25493/A2EG-VPR	https://doi.org/10.25493/A2EG-VPR
Mouse_3292	beta-galactosidase staining and counterstaining	Nuclear fast red		Brightfield microscopic imaging	Zeiss Axioscan Z1 slide scanner	3292_PcP2_tTA_lacZ_Xgal	doi:10.25493/D1PR-55A	Human Brain Project Neuroinformatics Platform	doi:10.25493/D1PR-55A	https://doi.org/10.25493/D1PR-55A
Mouse_4340	beta-galactosidase staining and counterstaining	Nuclear fast red		Brightfield microscopic imaging	Zeiss Axioscan Z1 slide scanner	4340_PcP2_tTA_lacZ_Xgal	doi:10.25493/YCGE-ADC	Human Brain Project Neuroinformatics Platform	doi:10.25493/YCGE-ADC	https://doi.org/10.25493/YCGE-ADC
Mouse_3435	beta-galactosidase staining and counterstaining	Nuclear fast red		Brightfield microscopic imaging	Zeiss Axioscan Z1 slide scanner	3435_PitX3_tTA_lacZ_Xgal	doi:10.25493/FMGJ-4N3	Human Brain Project Neuroinformatics Platform	doi:10.25493/FMGJ-4N3	https://doi.org/10.25493/FMGJ-4N3
Mouse_5154	beta-galactosidase staining and counterstaining	Nuclear fast red		Brightfield microscopic imaging	Zeiss Axioscan Z1 slide scanner	5154_PitX3_tTA_lacZ_Xgal	doi:10.25493/2382-AYM	Human Brain Project Neuroinformatics Platform	doi:10.25493/2382-AYM	https://doi.org/10.25493/2382-AYM
Mouse_6513	beta-galactosidase staining and counterstaining	Nuclear fast red		Brightfield microscopic imaging	Zeiss Axioscan Z1 slide scanner	6513_PitX3_tTA_lacZ_Xgal	doi:10.25493/1AH7-T1A	Human Brain Project Neuroinformatics Platform	doi:10.25493/1AH7-T1A	https://doi.org/10.25493/1AH7-T1A
Mouse_6517	beta-galactosidase staining and counterstaining	Nuclear fast red		Brightfield microscopic imaging	Zeiss Axioscan Z1 slide scanner	6517_PitX3_tTA_lacZ_Xgal	doi:10.25493/DTB3-0KP	Human Brain Project Neuroinformatics Platform	doi:10.25493/DTB3-0KP	https://doi.org/10.25493/DTB3-0KP
Mouse_1952	beta-galactosidase staining and counterstaining	Nuclear fast red		Brightfield microscopic imaging	Zeiss Axioscan Z1 slide scanner	1952_NOP_tTA_lacZ_Xgal	doi:10.25493/5H13-1Q0	Human Brain Project Neuroinformatics Platform	doi:10.25493/5H13-1Q0	https://doi.org/10.25493/5H13-1Q0
Mouse_2849	beta-galactosidase staining and counterstaining	Nuclear fast red		Brightfield microscopic imaging	Zeiss Axioscan Z1 slide scanner	2849_NOP_tTA_lacZ_Xgal	doi:10.25493/WB6K-V72	Human Brain Project Neuroinformatics Platform	doi:10.25493/WB6K-V72	https://doi.org/10.25493/WB6K-V72
Mouse_2877	beta-galactosidase staining and counterstaining	Nuclear fast red		Brightfield microscopic imaging	Zeiss Axioscan Z1 slide scanner	2877_NOP_tTA_lacZ_Xgal	doi:10.25493/AYBB-BXV	Human Brain Project Neuroinformatics Platform	doi:10.25493/AYBB-BXV	https://doi.org/10.25493/AYBB-BXV
Mouse_317_8	beta-galactosidase staining and counterstaining	Cresyl violet		Brightfield microscopic imaging	Olympus Bx52	CamKII_317_8_tTA_lacZ_Xgal	doi:10.25493/W97C-01R	Human Brain Project Neuroinformatics Platform	doi:10.25493/W97C-01R	https://doi.org/10.25493/W97C-01R
Mouse_388_12	beta-galactosidase staining and counterstaining	Neutral Red		Brightfield microscopic imaging	Olympus Bx52	PrP_388_12_tTA_lacZ_Xgal	doi:10.25493/T9P1-WH4	Human Brain Project Neuroinformatics Platform	doi:10.25493/T9P1-WH4	https://doi.org/10.25493/T9P1-WH4
Mouse_6513	beta-galactosidase staining and counterstaining		Immunohistochemistry for validation of Pitx3 and Pcp2 staining	Fluorescence microscopic imaging	Zeiss Pascal laser scanning microscope	Mouse _6513_ technical validation	Figure 5, panels c,d,e
Mouse_4340	beta-galactosidase staining and counterstaining		Immunohistochemistry for validation of Pitx3 and Pcp2 staining	Fluorescence microscopic imaging	Zeiss Pascal laser scanning microscope	Mouse _4340_ technical validation	Figure 7, panels d,e
